# Supplementary material for: Introgression of the bread wheat D genome encoded Lr34/Yr18/Sr57/Pm38/Ltn1 adult plant resistance gene into Triticum turgidum (durum wheat)
Source: Theor Appl Genet. 2023 Oct 17;136(11):226. doi: 10.1007/s00122-023-04466-z (PMC10581953; doi:10.1007/s00122-023-04466-z)
Supplement: Supplementary file 2 — (XLSX 13 kb) [file 122_2023_4466_MOESM2_ESM.xlsx]

## Sheet: Sheet1
		Sequence of primers used
Marker	Primer F	Primer R	Product (bp)	Assay
28S rRNA	CTGATCTTCTGTGAAGGGT	TGATAGAACTCGTAATGGGC	236	qPCR
Dgas44	CTTCTGACGGGTCAGGGGCAC	CTGAATGCCCCTGCGGCTTAAG	283	qPCR
Ph1c (ABC302)	ATAAAGGAGAAGATTGAGTC	ATAAGGAACAGGAACAGAGT	920	gel
Lr34	ATGATTGTGGGCCCCGCAAGT ^(ABCTF4N)	GCCATTTAACATAATCATGATGGA ^(Lr34 PLUSR)	866	gel
*Cs7D1 (12999261)	GCTTGGTTTACAATTTTGTCC	CAACAAAATCAAGGAAGTA	190/240	gel
Cs7D2 (19207405)	AGCATCCACAATTGGTATTGCC	TGTCATTGTTGGATGGAGGAGAT	195/230	gel
Cs7D3 (50652122)	TCCAGTTCATCACCATCATCGC	CACGTAGTAGTGGCAGCCCTGG	332	gel
Cs7D4 (64730992)	GTTGTTCGGTTCTCTCAAGGC	AGCACACATTCCCTACAAATA	272/323	gel
Lr34 probe	GTTCAAAGCCTGTGGAGCAA	GCTGGTATTGCATATGCC	372	DNA blot
Lr34 Q-RTPCR	GGGAGCATTATTTTTTTCCATCATG	ACTGGCAGAAGAACCTTGAAACA	242	qRT-PCR
GAPDH Q-RTPCR	TTAGACTTGCGAAGCCAGCA	AAATGCCCTTGAGGTTTCCC	81	qRT-PCR
*Numbers in brackets after Cs7D markers indicate nucleotide position of marker sequence in CS genome v1.0. Co-dominant. Products sizes indicated for codominant markers describe 7A followed by 7D amplification products.
^ Lr34 primers ABCTF4N and Lr34 PLUSR are described in Krattinger et al (2009) and Lagudah et al (2009), respectively.
Primer sequences for KASP assays designed to assay intergenomic single nucleotide polymorphisms (SNPs) between wheat chromosomes 7A and 7D
KASP assay	Primer sequences			SNP positions (bp) in pseudomolecules of the Chinese Spring RefSeq V1.0 genome assembly
	7A-specific primer	7D-specific primer	Common primer	7A	7D
wri855	GAAGGTGACCAAGTTCATGCTGGACTTGTCTTAGTCGGCGC	GAAGGTCGGAGTCAACGGATTCTGGACTTGTCTTAGTCGGCGT	CGGTGGGTCAAATCACCTTCCAATA	35178596	34987826
wri856	GAAGGTGACCAAGTTCATGCTGTATAGAAATCGAAGCATAACTTTGAATG	GAAGGTCGGAGTCAACGGATTGTGTATAGAAATCGAAGCATAACTTTGAATA	ATCACACTACAYGACATCACGCCTAA	243349422	230431042
wri857	GAAGGTCGGAGTCAACGGATTCAATAAGAGGGCCAAAGATCAGAC	GAAGGTGACCAAGTTCATGCTGCAATAAGAGGGCCAAAGATCAGAT	GCCAGACTATTTTCGGATTTGTTTGTCAT	259573910	244154117
wri858	GAAGGTCGGAGTCAACGGATTGCAACACTGTCCTGCAGGTG	GAAGGTGACCAAGTTCATGCTTGCAACACTGTCCTGCAGGTA	TRGCACAGTTATGACTAGTGTTTATCTTAT	416469128	371830904
wri859	GAAGGTGACCAAGTTCATGCTCGCCTCCTGCAGCTTCCTG	GAAGGTCGGAGTCAACGGATTCCGCCTCCTGCAGCTTCCTT	CAGGGGACGACAGCGGGGAT	373649618	373649628
wri860	GAAGGTCGGAGTCAACGGATTCGGGAGACAAGAATAAATATTGATC	GAAGGTGACCAAGTTCATGCTCGGGAGACAAGAATAAATATTGATG	GACAGCTGCATTCACAAAAGCAAAAGAAT	688461665	595586050
Primer sequences for KASP assays used to detect the 7D-specific wheat genes Lr34 and Xat
Gene	KASP assay	Primer sequences			Position (bp) on the 7D pseudomolecule of the Chinese Spring RefSeq V1.0 genome assembly
		Gene-specific primer	Alternative primer	Common primer
Lr34	Lr34_TCCIND	GAAGGTCGGAGTCAACGGATTGGTATGCCATTTAACATAATCATGAT	GAAGGTGACCAAGTTCATGCTGGTATGCCATTTAACATAATCATGAA	TACTATATGGGAGCATTATTTTTTTCC	47418633
Xat	wriXat	GAAGGTGACCAAGTTCATGCTGGACTAAGCAGAACACATGATGTTG	GAAGGTCGGAGTCAACGGATTGGACTAAGCAGAACACATGATGTTC	CAAGGTAAATGTTGATGCCCTTTTCACAT	56404073
Primer sequences for amplication and sequencing of the Lr34 ORF from durum line Bansi-Lr34-13-1
Primer	Sequence 5'-3'
Lr34 5’ UTR	AGAGAAGGAAATGACTGCTTA
Lr34 RX1	ATCAGTGAAAACAAGGACATGCT
Lr34 FX1	CACAATAGATTATGGGTACCTGCTG
Lr34PlusR	GCCATTTAACATAATCATGATGGA
L34DINT13R2	ACTTTCCTGAAAATAATACAAGCA
L34SPF	GGGAGCATTATTTTTTTCCATCATG
Lr34 R12	GAAAGAACACCGGGACGTAAAGCA
Lr34 RX2	GCCCTGCTCTGTTGAAGGCAAGG
Lr34 FX2	CTTTCTGGGCTTGATTACAAAAT
Lr34 RX3	GTGCCAGTTACATCTTGGAGAGCT
Lr34 FX3	TACTTCCATTTCTATTTTCTAG
ABC_r9_2_XmaI	CAAGTAGCTATATCTGTAAC
